# Supplementary material for: Associations between habitual diet, metabolic disease, and the gut microbiota using latent Dirichlet allocation
Source: Microbiome. 2021 Mar 16;9:61. doi: 10.1186/s40168-020-00969-9 (PMC7967986; doi:10.1186/s40168-020-00969-9)
Supplement: Supplementary file 2 — Additional file 1. [file 40168_2020_969_MOESM2_ESM.xlsx]

## Sheet: Topic Sums
	Portion of Subgroup from each Genus
Subgroup
Genus	1	2	3	4	5	6	7	8	9	10	11	12	13	14	15	16	17	18	19	20
Roseburia	0.0219273	0.027848	0.00148638	0.0104665	0.0623528	0.00307715	0.425822	0.00834159	0.00650086	0.000669908	0.0109864	0.00114354	0.00495857	0.00361551	0.00464689	0.00709331	0.011242	3.10414e-05	0.013495	0.000286482
Alistipes	0.055452	0.00496822	0.0238954	0.0116922	0.00614875	0.0151276	0.00834782	0.00985797	0.00137227	0.0120238	6.59324e-05	0.00367344	0.0170916	0.0105226	0.0104183	0.0446165	0.00817885	0.195182	0.0032905	0.0364397
Prevotella	0.000148034	0.328683	1.09285e-05	0.0247242	1.85071e-06	4.58763e-05	4.5391e-06	0.0902308	0.789037	0.0324511	0.375219	2.52249e-05	1.4035e-06	0.0298434	6.26272e-05	2.32001e-06	0.00596931	1.13506e-05	0.000320424	0.000565838
NA*	0.28711	0.275528	0.0617251	0.0770334	0.160118	0.100928	0.203469	0.208368	0.0421769	0.230294	0.186534	0.105294	0.0531076	0.528778	0.0523475	0.250328	0.263035	0.243419	0.0836555	0.766574
Succinivibrio	4.40245e-07	0.000105512	3.51052e-05	0.000753876	1.68246e-07	8.15542e-07	5.52526e-07	2.3854e-06	0.0387775	1.38095e-05	0.000668647	1.90055e-07	2.69753e-07	1.00141e-06	1.69139e-05	1.9278e-07	9.88535e-06	3.39698e-07	5.4886e-06	0.00015363
Escherichia/Shigella	1.27746e-05	1.26936e-05	1.83286e-05	7.71346e-05	5.33746e-07	1.99355e-06	8.68654e-06	4.82921e-05	2.72112e-06	5.21961e-06	6.01109e-06	1.94119e-05	8.13951e-06	4.26865e-06	1.69946e-05	9.78525e-06	4.78757e-05	5.17747e-06	0.60608	0.000266664
Bacteroides	0.0837105	0.150197	0.508091	0.593456	0.0107444	0.523079	0.0184859	0.0828075	0.00126362	0.0411767	0.000262942	0.00618068	0.747614	0.0702938	0.715963	0.0545678	0.192841	0.0261902	0.0122233	0.0101967
Clostridium sensu stricto	0.0015184	0.000391993	0.00128676	0.00185095	0.0149569	0.000204709	0.000589174	0.0046267	0.00107943	9.50591e-06	0.00409688	6.80923e-05	2.73663e-07	0.00146662	0.000781159	2.04746e-05	0.000153606	0.000210613	0.0195552	0.00247797
Lactobacillus	1.28343e-06	0.000300609	0.000454816	0.00155218	0.000455205	0.00172971	5.00211e-05	0.000627603	0.00105199	0.0041415	0.000602889	0.00169446	9.25449e-05	5.25995e-07	0.000565285	0.000225499	0.00282773	0.000199977	0.0294086	0.000303694
Faecalibacterium	0.0784984	0.0238003	0.000725694	0.0173708	0.446682	0.00313666	0.134401	0.0400476	0.012632	0.101236	0.0472626	0.0138833	0.00200909	0.0614081	0.000678815	0.0216369	0.0231454	0.00114776	0.000993077	0.0176014
Bilophila	0.00412831	2.43172e-08	0.00586124	0.00194061	5.80159e-09	0.00319323	3.56694e-07	4.86816e-08	0.000260564	0.000277417	0.000421667	0.00299305	0.00248087	1.01153e-08	0.00209692	0.00197547	0.000745438	0.00328935	0.000315918	0.000965026
Ruminococcus	0.021386	0.00769779	0.000121994	0.00553884	0.0168502	5.83236e-06	0.0367572	0.0213614	0.00274758	0.00477695	0.0027375	0.0952861	1.48482e-05	0.0368726	0.00392618	0.196126	0.279109	0.0790617	0.00512616	0.0045254
Clostridium XVIII	0.0114162	0.000108114	0.000619055	0.00271352	0.00206064	0.00899918	0.0114539	0.000155099	0.000200117	1.03701e-07	0.000666268	0.025547	0.00394952	0.000945638	1.61341e-07	0.000117503	8.59596e-07	0.00086595	0.00117887	4.70752e-05
Desulfovibrio	0.00434771	0.0025517	0.0035413	0.000819259	2.32064e-08	3.29512e-08	1.67856e-07	0.00225123	0.000659741	0.00294483	0.00310029	0.000451375	1.72017e-07	0.000472829	0.000442182	2.65904e-08	0.00119716	0.00118735	3.07745e-05	0.00651666
Dialister	0.000155563	0.00337979	6.20754e-07	0.00600053	1.62445e-07	0.0161084	3.41307e-06	0.00628469	0.0141711	0.0596026	0.0552378	0.000269931	0.0325073	7.88993e-07	0.0832941	0.0543541	8.96969e-07	5.60854e-05	3.32671e-05	0.00078793
Butyricimonas	0.00442774	0.00361302	0.00453933	0.00183278	0.000437608	0.000280406	0.000613367	0.00211906	0.00079715	0.00262154	0.00168324	0.000112913	0.00183401	0.00181022	0.00179946	0.00225486	0.00278171	0.00441689	0.00101932	0.00435393
Lachnospiracea_incertae_sedis	0.0414891	0.00243318	0.00728389	0.005473	0.0736491	0.0395794	0.0190558	0.00701404	0.00735736	0.00630847	0.0098935	0.0687026	0.00878547	0.0214502	0.00792856	0.0104976	0.142798	0.00518098	0.0214851	0.00746781
Megasphaera	8.95414e-08	0.00126576	0.0174695	0.00750989	2.97042e-06	0.000450047	1.69255e-06	1.07099e-06	0.00032442	0.0463587	0.00114695	9.41889e-05	1.25103e-07	9.124e-06	3.93134e-05	7.97711e-08	3.96161e-06	1.40565e-07	0.00268754	9.59739e-08
Blautia	0.0373129	0.00390964	0.0126589	0.0102478	0.0105689	0.0841515	0.0280248	0.00205616	0.00515429	0.00872413	0.0110434	0.156526	0.0157128	0.00698134	0.00022257	0.00660602	0.0039795	0.00477109	0.00302561	0.00376815
Mitsuokella	1.86545e-07	5.21603e-05	6.45257e-06	0.000551136	2.9008e-08	4.1189e-08	3.8467e-07	4.62475e-06	0.000425995	0.0393435	0.00915605	1.63841e-07	1.95473e-08	5.05765e-08	0.000110384	9.97138e-08	1.58838e-06	1.75706e-07	6.83079e-06	2.79924e-07
Odoribacter	0.00606474	0.00256045	0.00225258	0.00133291	0.00221391	0.00184077	4.29431e-06	0.000699749	0.000666954	0.00217122	3.50161e-07	4.19433e-07	0.00304119	0.00227629	0.00184612	0.00324365	0.00169142	0.00863447	0.00105467	0.00274113
Collinsella	0.000103234	0.00204641	0.016051	0.00578667	0.000347022	0.000534592	0.00114104	0.00282475	0.00389182	0.0178916	0.00334819	0.0727929	0.0014814	6.7823e-05	0.00587402	0.000116366	0.0086024	0.00389335	0.000985191	0.00898296
Eisenbergiella	3.91147e-05	5.39841e-06	3.04169e-05	6.9742e-08	1.16032e-08	0.00206919	1.3988e-08	9.73631e-08	9.83538e-08	1.1096e-05	2.91801e-08	1.31073e-08	8.88231e-06	2.02306e-08	6.77632e-06	1.32952e-08	0.000253431	0.00257529	4.79353e-08	0.000294736
Acidaminococcus	5.22325e-08	1.7022e-07	0.0621539	0.00023388	4.06111e-08	3.18803e-06	3.38999e-05	0.00010744	0.000794756	0.0108253	0.00103731	7.66776e-07	2.73663e-08	2.73113e-07	6.06911e-05	4.65331e-08	5.04545e-07	2.07333e-06	0.00272745	5.59848e-08
Flavonifractor	0.000413636	5.83612e-07	0.00129189	0.000697908	1.97254e-07	0.00579054	1.6366e-06	0.000101939	3.38009e-05	8.45854e-05	1.69828e-05	0.000234777	0.00154719	4.04612e-08	0.000588195	0.00032762	3.96909e-05	0.00282973	5.75224e-07	2.33057e-05
Clostridium IV	0.109133	0.0022701	0.00155603	0.00121156	0.00421465	0.00709582	0.000215093	0.0119014	0.000181823	0.00662396	0.0068743	0.00590675	0.000886527	0.0155574	0.00520389	0.00651174	0.00528023	0.0172272	0.00102376	0.0161297
Coprococcus	0.00378672	0.00907789	0.00343868	0.00380484	0.0158116	0.0011178	0.00715145	0.0103508	0.00589584	0.0114505	0.0143263	0.0129075	0.00302363	0.10479	0.00122409	0.00559987	0.00302563	0.000214033	0.00313957	0.00966483
Clostridium XlVb	0.011799	0.00200218	0.00260057	0.00172563	9.98802e-05	0.0103444	0.00748886	8.88926e-05	0.00104186	0.000545398	0.00170435	0.00423513	0.00584702	0.000385049	0.000593089	0.00029845	0.00159018	0.00197243	0.00256277	0.000780716
Parasutterella	0.00722853	0.000170974	0.002682	0.000698501	0.000470863	0.00769757	0.00263045	0.000272665	4.99965e-07	0.0017555	0.000132492	0.000150281	0.0107097	3.13574e-07	0.00772611	0.00852241	0.00058716	0.00270624	7.81586e-05	2.00026e-05
Phascolarctobacterium	0.0311866	0.020563	0.0151124	0.0101198	9.15491e-06	0.0172992	0.00324919	0.00034116	0.0118796	0.0113618	0.019973	0.00186797	6.91898e-05	0.00398551	0.0135512	5.31807e-08	0.000588599	0.0042072	0.00259901	0.00621574
Alloprevotella	2.31315e-07	0.0591882	3.43048e-07	3.28136e-05	9.92072e-07	5.02506e-07	2.16814e-07	0.00194147	0.00868113	3.62953e-07	0.0450378	1.37626e-07	3.94856e-07	3.0447e-06	4.86712e-06	2.0674e-06	5.83217e-05	5.974e-07	9.82675e-07	6.19112e-05
Ruminococcus2	0.00841962	0.00132762	0.00531734	0.00424087	0.00513769	0.0111134	0.00954076	0.00152646	0.00237661	0.00639395	0.0034696	0.0182317	0.00327882	0.00140973	0.000543342	0.00106631	0.00176079	0.00618691	0.000369965	0.00242123
Gemmiger	0.0285477	0.00987934	0.000287997	0.00528644	0.0658922	9.88536e-07	0.00808569	0.00664747	0.00396907	0.0241927	0.00282565	0.0741469	1.87654e-06	0.0339764	0.00174221	0.227944	0.00220243	0.0122421	5.24892e-05	0.00798951
Barnesiella	0.0377422	8.26784e-07	0.00367182	0.00250806	0.00030304	0.0024549	0.000416031	0.00576409	0.00166484	0.00183713	2.0426e-07	0.00103426	0.010989	0.01619	0.006653	0.023992	0.00169217	0.0187902	4.82709e-05	0.00599232
Parabacteroides	0.0402568	0.00707955	0.0448266	0.0168299	0.000186196	0.0301165	0.00457991	0.00544669	0.00394058	0.0156618	0.00072635	0.0136326	0.0318996	0.00308824	0.0302147	0.00963883	0.00673314	0.0174179	0.0027523	0.00550702
Veillonella	1.16404e-06	0.00015456	3.3586e-05	0.000328345	0.00428747	0.00550957	3.12352e-05	0.0001994	8.66005e-05	1.03701e-07	0.000104114	1.04858e-07	1.01646e-07	6.06513e-05	8.86299e-05	4.38741e-07	1.12121e-07	1.8742e-07	0.00907646	2.07944e-07
Akkermansia	8.68626e-05	1.85054e-05	2.90937e-05	2.5142e-05	1.16612e-06	0.00151271	1.26591e-06	0.000244917	1.7466e-05	6.4139e-05	0.000145331	1.97264e-06	9.03087e-07	0.00381449	3.79151e-06	0.000109958	1.77712e-05	0.271323	0.000384945	0.00767344
Clostridium XlVa	0.0062783	0.00176625	0.00806398	0.00434402	0.000655545	0.0191817	0.0042677	0.00121285	0.00197506	0.00160346	0.00216872	6.64539e-06	0.00903824	0.000760205	0.00344232	1.15668e-06	0.00075764	0.0018869	0.000783839	3.51904e-07
Oscillibacter	0.0127698	0.005478	0.00893645	0.00448068	0.00596243	0.014239	0.00241204	0.00369313	0.00226601	0.0079928	0.00386246	0.00182586	0.00549649	0.00978577	0.00505435	0.0209549	0.00512212	0.0233079	0.00698593	0.0187552
Paraprevotella	0.00185828	0.0195077	0.0698911	0.014718	3.48096e-07	2.80085e-06	2.16814e-06	7.30224e-06	0.00278718	0.00437445	0.0108665	0.000138544	4.30041e-07	0.00592635	0.00890521	1.00379e-05	0.00569071	4.68549e-06	7.31014e-05	0.000873203
Peptococcus	0.000644959	0.00121622	7.35103e-07	0.000427693	3.21118e-05	1.2645e-05	9.11668e-05	0.000650142	0.000138802	0.00346093	0.000704334	0.000791122	1.95473e-08	0.000251517	0.000515888	0.000316126	0.000886224	0.00067395	0.000286294	0.00130633
Butyrivibrio	5.96943e-08	2.62625e-06	4.57397e-07	1.3251e-06	4.64127e-08	6.59024e-08	2.65772e-07	3.78743e-05	2.29492e-07	1.38268e-07	0.12145	1.83502e-07	3.12757e-08	3.19441e-05	2.15121e-07	1.19657e-07	1.49495e-07	9.37099e-08	4.31418e-07	1.43961e-07
Streptococcus	8.20796e-08	0.000486368	0.000848488	8.44227e-05	0.0194411	0.00378297	6.645e-05	0.00134415	0.00228993	0.00486808	3.06537e-05	0.015063	8.20988e-08	1.1228e-06	0.000619307	2.73216e-06	2.05555e-07	0.00182302	0.0381328	0.000502112
Sutterella	0.00441173	0.00834599	0.068015	0.00877961	0.000247519	0.00531819	0.00563789	0.00286754	0.010076	0.00211332	0.00418725	0.00145808	0.00917026	0.00301946	0.00324629	0.00065056	0.00118613	0.000143072	0.00057532	4.31883e-07
Fusobacterium	1.71621e-07	7.29515e-08	0.0116099	9.94869e-05	3.90447e-06	0.000229283	2.0982e-08	2.09331e-06	5.67993e-06	5.18504e-08	2.0178e-05	1.96609e-08	5.08231e-08	3.03459e-08	0.00151991	1.99428e-08	5.60606e-08	0.000259494	4.56105e-05	0.000134707
Fusicatenibacter	0.0141582	9.72687e-08	6.53425e-08	1.39484e-07	0.0106022	0.00936789	0.0301251	0.00161934	1.14746e-07	0.00365518	7.87862e-07	0.0420134	0.00223905	0.00671204	1.18317e-06	0.0153242	0.00341454	0.000753357	2.97199e-06	0.00217024
Bifidobacterium	0.000361307	0.000294748	0.000229205	0.00081497	0.00123151	0.00609416	0.000559946	0.00458196	0.000242286	0.0218403	0.00132508	0.134044	8.04217e-05	0.00320939	0.00274444	0.00909484	0.000287609	0.0023581	0.000673995	0.00494499
Proteus	7.46178e-09	2.43172e-08	1.63356e-08	3.83581e-07	7.01993e-07	5.00117e-05	6.994e-09	4.86816e-08	9.01577e-08	1.72835e-08	1.459e-08	7.209e-08	3.90947e-09	1.01153e-08	2.68902e-08	6.64759e-09	1.86869e-08	4.97951e-05	0.00033677	7.99783e-09
Holdemanella	1.99976e-06	1.94537e-07	1.04221e-05	0.000780692	6.84588e-07	6.59024e-08	5.5952e-08	3.73874e-05	0.000288652	0.144149	0.0114707	5.24291e-08	6.56791e-07	0.000123892	1.02183e-06	1.19657e-07	3.13939e-06	4.31065e-06	2.36801e-05	0.000318458
Slackia	7.46178e-09	0.00144252	0.00105007	8.05869e-05	0.000428511	8.2378e-09	7.06394e-07	0.000428447	0.000220485	0.00524331	0.000936841	0.00351859	3.90947e-09	0.000693414	2.68902e-08	6.64759e-09	0.000830837	1.17137e-08	6.01828e-05	0.000996138
Catenibacterium	4.47707e-08	1.45903e-07	2.6137e-07	2.09226e-07	3.48096e-08	1.31805e-07	4.1964e-08	0.000419927	0.000825402	0.067115	0.00564424	1.04858e-07	6.25515e-08	2.62998e-07	1.14552e-05	3.98855e-08	1.12121e-07	1.8742e-07	1.43806e-07	4.7987e-08
Klebsiella	6.7156e-08	4.62026e-07	1.47021e-07	3.13839e-07	5.22143e-08	7.41402e-08	6.2946e-08	0.000118248	7.37654e-08	1.55551e-07	1.00671e-06	5.89827e-08	3.51852e-08	1.92191e-07	5.10913e-07	5.98283e-08	3.5505e-07	2.22561e-07	0.0952446	1.27165e-06
Megamonas	2.98471e-08	9.72687e-08	6.53425e-08	0.104522	2.32064e-08	1.15329e-07	2.7976e-08	1.94726e-07	1.14746e-07	6.91339e-08	5.83601e-08	2.62145e-08	1.56379e-08	4.04612e-08	1.07561e-07	2.65904e-08	7.47474e-08	4.68549e-08	9.58707e-08	8.31774e-07
Adlercreutzia	0.000557104	2.43172e-08	1.63356e-08	5.79207e-05	0.000511184	0.000553506	0.000530851	7.35092e-06	8.27811e-07	1.72835e-08	1.459e-08	0.00138295	7.30328e-05	1.01153e-08	0.000143083	0.00049359	0.000141104	0.00130738	6.28193e-05	7.99783e-09
Methanobrevibacter	7.46178e-09	1.48335e-06	1.63356e-08	3.4871e-08	5.80159e-09	8.2378e-09	6.994e-09	0.000194775	8.19615e-09	0.00019895	2.349e-06	6.55364e-09	1.21194e-07	0.000815809	2.68902e-08	6.64759e-09	1.1399e-06	0.00175098	2.39677e-08	0.00685175
Pseudoflavonifractor	0.00010836	0.000162001	1.47347e-05	1.61104e-05	1.16032e-08	0.000184543	1.3988e-08	5.07262e-05	6.57331e-06	1.69724e-05	2.91801e-08	4.53512e-06	4.16827e-05	2.22536e-07	4.0389e-05	8.84262e-05	0.000239416	0.000535692	4.79353e-08	0.000212118
Dorea	0.00298026	0.000458695	0.00562195	0.00626433	0.00374187	0.00282921	0.00713635	0.0020511	0.0028813	0.0104901	0.00508394	0.029582	0.00178863	0.000114333	0.00408927	0.0028539	0.00419227	0.000936548	0.00414336	0.00327218
Coprobacter	0.00283451	2.43172e-08	0.00144049	0.00105418	1.21833e-07	0.00125471	6.994e-09	4.86816e-08	3.017e-05	0.000195666	1.6049e-07	0.000106831	0.00102045	0.000412006	0.000842495	0.00112451	0.000191372	0.00128044	0.000128011	0.000254099
Butyricicoccus	0.00521517	0.00416132	0.00457686	0.00693818	0.0101373	0.00386243	0.00767072	0.00142087	0.00195271	0.00327569	0.00352403	0.00530816	0.00420392	0.00544797	0.00210865	0.00255338	0.000554757	0.00035126	0.00218171	0.00159794
Romboutsia	1.49236e-08	0.000113367	0.000326908	0.000517555	0.00967457	0.00014632	1.3988e-08	0.00159588	0.000583664	0.00219452	0.00152629	0.00601258	7.81894e-09	1.23407e-06	0.000591099	0.000327341	1.34545e-06	8.36595e-05	4.79353e-08	0.00213576
Anaerostipes	0.00700735	6.17413e-05	1.37056e-05	0.000153397	0.00238132	0.0156701	0.00917794	0.000274515	0.000529299	5.01221e-07	0.000323884	0.0603035	0.00273588	0.000134422	5.45601e-05	0.000101037	0.000499668	0.000117594	2.15709e-07	0.00301901
Howardella	7.46178e-09	0.000761638	0.000200128	0.000343863	0.00043733	8.2378e-09	0.000180032	0.000199156	7.12328e-05	0.00251425	0.000772119	0.000395387	3.90947e-09	0.000542392	2.68902e-08	0.000148447	0.000132695	6.678e-05	0.00034372	0.00112042
Senegalimassilia	0.000451072	0.00037694	0.000296671	3.4871e-08	5.80159e-09	8.2378e-09	6.994e-09	0.000152422	3.36944e-05	0.00337341	0.000887964	0.00376802	3.90947e-09	0.000152245	2.68902e-08	0.00034249	0.00189879	1.17137e-08	2.39677e-08	0.0011197
Turicibacter	7.46178e-09	2.43172e-08	1.63356e-08	0.00102454	0.00415934	8.2378e-09	7.6934e-08	4.86816e-08	0.000173521	1.72835e-08	0.000569172	0.000806563	3.90947e-09	0.000192909	0.000316255	6.64759e-09	1.86869e-08	7.26369e-05	0.000511254	0.000608803
Asteroleplasma	5.22325e-08	1.7022e-07	1.14349e-07	2.44097e-07	4.06111e-08	5.76646e-08	4.8958e-08	0.428426	5.73731e-08	1.20984e-07	1.0213e-07	4.58755e-08	2.73663e-08	2.73113e-07	1.88231e-07	4.65331e-08	1.30808e-07	1.99133e-07	1.67774e-07	5.59848e-08
Succiniclasticum	0.00020984	2.91806e-07	0.00527235	6.9742e-08	1.16032e-08	1.64756e-08	1.3988e-08	0.00280221	0.000348189	3.4567e-08	2.91801e-08	1.31073e-08	7.81894e-09	1.21384e-07	5.37803e-08	1.32952e-08	0.000303699	1.40565e-07	0.00325558	0.000951438
Enterococcus	8.95414e-08	3.20987e-06	3.26712e-08	0.00361061	0.00027843	0.000341391	1.3988e-08	0.000291213	0.000190741	2.54413e-05	0.000122585	1.31073e-08	7.81894e-09	2.02306e-08	5.37803e-08	0.000133563	3.73737e-08	7.40308e-06	0.00832522	0.000226834
Victivallis	0.00105832	0.000209176	0.000293584	0.000257766	1.16032e-08	1.81232e-07	1.3988e-08	0.000237177	0.00013304	0.000608413	2.91801e-08	5.91138e-06	1.41523e-06	0.000723972	8.36822e-05	0.000340636	0.000243153	0.000224224	0.000332719	0.00237761
Eggerthella	7.46178e-09	2.43172e-08	1.63356e-08	3.4871e-08	5.80159e-09	0.00384459	6.994e-09	4.86816e-08	8.19615e-09	3.62953e-07	1.459e-08	0.000618277	0.000201654	1.01153e-08	2.68902e-08	7.31235e-08	9.5303e-07	0.00132074	7.42998e-07	7.99783e-09
Faecalicoccus	8.20796e-08	2.43172e-08	5.04934e-05	3.4871e-08	5.80159e-09	8.2378e-09	6.994e-09	0.000713234	8.77808e-06	5.63614e-05	1.459e-08	2.44516e-05	8.20988e-08	2.12421e-07	2.68902e-08	0.00102673	0.000419726	0.00285324	8.79853e-05	0.00115529
Coprobacillus	8.20796e-08	5.1066e-07	1.63356e-08	3.4871e-08	5.80159e-09	0.000623609	6.994e-09	0.000236154	8.19615e-09	9.59406e-05	6.87191e-06	5.19769e-05	3.90947e-09	1.01153e-08	0.000114579	0.000156624	2.05555e-07	0.00184492	0.000252883	0.000535543
Erysipelotrichaceae_incertae_sedis	3.4563e-05	4.86343e-08	3.04169e-05	6.9742e-08	1.85651e-07	0.00387639	1.3988e-08	1.08073e-05	1.63923e-08	3.4567e-08	2.91801e-08	9.93662e-05	0.000105837	5.25995e-07	0.000116757	3.45675e-07	3.73737e-08	0.00139103	4.27104e-05	0.000254267
Anaerobacter	7.46178e-09	2.43172e-08	1.63356e-08	3.4871e-08	0.000856785	8.2378e-09	0.000220318	4.86816e-08	0.000166226	1.72835e-08	0.000237832	6.34458e-05	3.90947e-09	0.000156291	2.68902e-08	6.0493e-07	1.86869e-08	1.17137e-08	2.39677e-08	0.000129893
Gordonibacter	0.000264901	2.43172e-08	6.6976e-07	0.000211702	5.80159e-09	0.000713731	6.994e-09	4.86816e-08	4.99965e-07	3.62953e-07	1.459e-08	0.000731196	0.000161269	1.01153e-08	6.21163e-06	0.000355254	0.000327413	0.000977054	2.39677e-08	7.99783e-09
Holdemania	0.000701863	9.21864e-05	0.00036283	8.12843e-05	1.21833e-07	0.000843641	6.994e-09	4.04544e-05	2.69735e-05	1.72835e-08	1.89816e-05	0.000339354	0.000637443	1.01153e-08	0.000129906	0.000270896	4.01954e-05	0.00043342	2.39677e-08	7.47077e-05
Parasporobacterium	7.46178e-09	2.43172e-08	1.63356e-08	3.4871e-08	5.80159e-09	8.2378e-09	5.74277e-05	4.86816e-08	8.19615e-09	1.72835e-08	1.459e-08	6.55364e-09	3.90947e-09	1.01153e-08	0.000247147	2.72551e-07	3.73924e-05	0.00076609	2.39677e-08	7.99783e-09
Lactococcus	6.79022e-07	2.43172e-08	1.63356e-08	7.95407e-05	0.000745626	0.000137085	6.994e-09	0.000304795	8.19615e-09	5.35788e-07	1.459e-08	0.000679619	1.88475e-05	0.000284654	2.68902e-08	6.64759e-09	1.86869e-08	7.38082e-05	0.000376077	7.7427e-05
Haemophilus	7.46178e-09	0.000200398	1.63356e-08	0.000467306	0.00274398	0.000133378	0.000200175	0.000565729	0.000123442	1.72835e-08	0.00026424	6.55364e-09	2.77572e-07	0.000102478	6.34877e-05	6.64759e-09	2.05555e-07	1.17137e-08	5.73067e-05	7.99783e-09
Anaerotruncus	0.000218563	5.35221e-05	1.27581e-05	3.4871e-08	5.80159e-09	8.2378e-09	6.994e-09	4.86816e-08	8.19615e-09	1.05429e-06	1.459e-08	2.16925e-06	3.90947e-09	1.01153e-08	2.68902e-08	6.64759e-09	3.92424e-07	0.00196042	2.39677e-08	0.00021355
Faecalitalea	7.46178e-09	0.000330495	0.00114449	0.000147539	5.80159e-09	0.000188736	6.994e-09	0.000196235	8.19615e-09	1.72835e-08	1.459e-08	0.000139927	3.90947e-09	1.01153e-08	0.000289096	4.40802e-05	1.86869e-08	0.000778624	0.000439351	0.000512989
Cloacibacillus	2.23853e-08	3.72053e-06	4.90069e-08	1.84816e-06	1.74048e-08	2.47134e-08	2.0982e-08	6.3286e-07	2.45885e-08	0.000411053	4.37701e-08	1.96609e-08	1.17284e-08	3.03459e-08	8.06705e-08	2.85846e-07	5.60606e-08	0.00347433	0.00142615	0.00093425
Lactonifactor	7.46178e-09	2.43172e-08	1.63356e-08	3.4871e-08	6.38175e-08	0.000270867	6.994e-09	4.86816e-08	4.18004e-07	1.72835e-08	1.459e-08	4.92178e-06	3.90947e-09	1.01153e-08	2.68902e-08	6.64759e-09	1.06702e-05	4.69721e-06	2.39677e-08	8.72563e-06
Olsenella	2.98471e-08	0.000478659	0.000148066	0.000461483	7.65462e-05	3.29512e-08	7.97316e-07	0.000428106	0.000381072	0.00561858	0.0012656	0.000483816	1.56379e-08	4.04612e-08	3.76462e-07	0.000411778	0.000375868	0.00245443	0.000182969	0.00122746
Subdoligranulum	2.0311e-05	4.86343e-08	3.26712e-08	3.14536e-05	2.23477e-05	1.64756e-08	2.23808e-07	0.000196284	9.83538e-08	3.4567e-08	2.91801e-08	1.21373e-05	2.81482e-07	2.02306e-08	3.22682e-07	1.32952e-08	4.11111e-07	0.00261125	4.79353e-08	1.59957e-08
Intestinimonas	7.46178e-09	2.43172e-08	1.63356e-08	3.4871e-08	5.80159e-09	8.2378e-09	6.994e-09	4.86816e-08	8.19615e-09	1.72835e-08	0.000338066	6.55364e-09	3.90947e-09	1.01153e-08	2.68902e-08	6.64759e-09	2.05555e-07	1.17137e-08	2.39677e-08	0.000678384
Hafnia	7.46178e-09	5.86044e-06	1.63356e-08	3.83581e-07	8.8248e-05	1.72994e-07	6.994e-09	4.86816e-08	8.19615e-09	1.72835e-08	1.459e-08	6.55364e-09	8.20988e-08	1.01153e-08	2.68902e-08	6.64759e-09	8.42777e-06	1.17137e-08	2.39677e-08	7.99783e-09
Succinatimonas	7.46178e-09	2.43172e-08	0.000113549	0.000718726	5.80159e-09	9.06158e-08	6.994e-09	3.50994e-05	3.73827e-05	0.000348798	6.87191e-06	6.55364e-09	3.90947e-09	1.01153e-08	2.68902e-08	6.64759e-09	1.86869e-08	0.000717946	2.39677e-08	7.99783e-09
Raoultella	1.64159e-07	0.000699167	0.000244414	0.00193332	0.000369747	2.6295e-05	1.3988e-08	5.41339e-05	1.63923e-08	3.4567e-08	0.000142136	1.31073e-08	7.81894e-09	2.22536e-07	0.000309559	1.32952e-08	3.73737e-08	0.00194029	4.79353e-08	0.000152455
Weissella	7.46178e-09	2.43172e-08	1.15983e-06	3.4871e-08	1.16612e-06	2.55372e-07	6.994e-09	4.86816e-08	7.22081e-06	1.72835e-08	1.459e-08	7.7405e-05	3.90947e-09	1.01153e-08	0.000115117	6.64759e-09	1.86869e-08	1.17137e-08	1.99171e-05	0.000347434
Intestinibacter	2.23853e-08	7.83742e-05	4.90069e-08	5.33526e-06	0.0192087	0.00135761	2.30802e-07	0.0070025	2.45885e-08	5.18504e-08	0.00151084	0.00263963	2.07202e-07	1.31499e-07	0.000235101	0.00485528	6.16666e-07	0.000885476	0.00229713	0.00101359
Methanosphaera	7.46178e-09	2.43172e-08	1.63356e-08	3.83581e-07	1.05009e-06	9.06158e-08	6.994e-09	4.92171e-05	8.19615e-09	8.26323e-05	1.66472e-05	6.55364e-09	3.90947e-09	1.01153e-08	3.49841e-05	6.64759e-09	1.32677e-06	1.17137e-08	1.05697e-05	0.000502352
Pyramidobacter	7.46178e-09	2.43172e-08	8.02079e-06	3.4871e-08	5.80159e-09	1.72994e-07	6.994e-09	0.000296033	2.54081e-07	0.000115644	1.459e-08	6.55364e-09	1.46253e-05	1.01153e-08	0.000180729	6.64759e-09	1.86869e-08	0.000333385	0.00078137	7.99783e-09
Pediococcus	7.46178e-09	2.43172e-08	1.63356e-08	1.081e-06	5.80159e-09	0.000131813	1.46874e-07	1.70872e-05	4.76196e-06	1.45354e-05	1.459e-08	4.00427e-06	8.33108e-06	1.01153e-08	0.00143946	6.64759e-09	1.86869e-08	1.17137e-08	2.39677e-08	7.99783e-09
Porphyromonas	7.46178e-09	6.10361e-06	1.79692e-07	1.64242e-05	5.80159e-09	1.8708e-05	4.26634e-07	2.96958e-06	9.01577e-08	1.72835e-08	1.47359e-06	6.55364e-09	5.16441e-06	1.11268e-07	2.68902e-08	6.64759e-09	1.86869e-08	6.81856e-05	2.39677e-08	0.000316482
Pseudomonas	7.46178e-09	6.34678e-06	1.63356e-08	3.4871e-08	5.80159e-09	8.2378e-09	6.994e-09	2.96958e-06	8.19615e-09	1.72835e-08	1.459e-08	6.55364e-09	3.90947e-09	1.01153e-08	2.68902e-08	6.64759e-09	1.86869e-08	0.00146212	2.39677e-08	7.99783e-09
Anaeroglobus	7.46178e-09	2.43172e-08	1.63356e-08	3.4871e-08	5.80159e-09	8.2378e-09	6.994e-09	4.91684e-06	8.19615e-09	1.72835e-08	1.459e-08	6.55364e-09	3.90947e-09	1.01153e-08	0.000725792	6.64759e-09	1.86869e-08	1.17137e-08	0.000287396	7.99783e-09
Eubacterium	7.46178e-09	2.43172e-08	1.63356e-08	3.4871e-08	5.80159e-09	0.000102734	6.994e-09	4.86816e-08	2.54081e-07	6.75784e-06	1.459e-08	6.55364e-09	4.30041e-08	1.01153e-08	0.000321095	6.64759e-09	1.86869e-08	0.000197974	2.39677e-08	7.20604e-06
Terrisporobacter	7.46178e-09	2.43172e-08	3.43048e-07	3.4871e-08	0.00195114	7.17512e-06	6.994e-09	0.000452301	7.52489e-05	8.55705e-05	0.000194354	0.000382477	3.90947e-09	0.000320564	5.54206e-05	0.000209406	3.19545e-06	2.45988e-07	0.000433599	0.000308244
*The category NA encompasses all OTUs for which the genus was unknown; the percentage of each subgroup that is NA represents the portion of that subgroup with comes from OTUs of an unknown genus
