# Supplementary material for: Associations between habitual diet, metabolic disease, and the gut microbiota using latent Dirichlet allocation
Source: Microbiome. 2021 Mar 16;9:61. doi: 10.1186/s40168-020-00969-9 (PMC7967986; doi:10.1186/s40168-020-00969-9)
Supplement: Supplementary file 5 — Additional file 4. [file 40168_2020_969_MOESM5_ESM.xlsx]

## Sheet: OR+CI
Multinomial regression models between diet or diseases and enterotypes
	Bacteroides				Prevotella
Food/Nutr/DP	Lower CI	OR	Upper CI	p-value	Lower CI2	OR2	Upper CI2	p-value2
Potatoes	0.9	1.05	1.23	0.515589	0.93	1.15	1.42	0.187482
Vegetables	0.85	0.98	1.13	0.750761	0.82	1.01	1.25	0.90498
Fruit	0.78	0.89	1.02	0.0957558	0.88	1.06	1.28	0.535029
Legumes	0.93	1.05	1.19	0.43333	0.75	0.94	1.16	0.538342
Nuts/Seeds	0.91	1.02	1.15	0.742332	0.68	0.83	1.02	0.081054
Plant oils	0.77	0.88	1.01	0.0657425	0.8	0.95	1.13	0.54504
Animal fats	0.89	1.02	1.17	0.795453	0.81	0.98	1.18	0.811391
Eggs	0.98	1.1	1.24	0.117806	0.93	1.1	1.3	0.293195
Dairy	0.77	0.88	0.997	0.044308	0.84	0.99993	1.19	0.99941
Cheese	0.78	0.9	1.03	0.119143	0.68	0.83	1.02	0.0723153
Yogurt	0.83	0.94	1.06	0.287722	0.76	0.91	1.1	0.34136
Whole grains	0.77	0.87	0.99	0.0325284	0.7	0.84	1.01	0.064303
Refined grains	0.72	0.86	1.03	0.109944	0.71	0.91	1.18	0.491702
Fresh red meat	0.91	1.09	1.31	0.345025	0.95	1.21	1.54	0.123775
Processed meat	1.02	1.19	1.39	0.0240169	0.97	1.19	1.46	0.101196
Fish	0.997	1.13	1.27	0.0564991	0.89	1.06	1.26	0.499417
Sweets	0.8	0.91	1.04	0.181124	0.62	0.76	0.92	0.00613532
Cake	0.86	0.99	1.15	0.919891	0.81	0.99	1.21	0.881385
SSB	0.98	1.1	1.24	0.115997	0.81	0.98	1.19	0.82524
Coffee	0.71	0.8	0.9	0.000140755	0.7	0.83	0.98	0.0290446
Wine	0.83	0.94	1.07	0.338755	0.75	0.9	1.09	0.271671
Beer	1.01	1.17	1.35	0.040079	1.07	1.31	1.59	0.00773057
Ethanol	0.97	1.12	1.29	0.134195	0.99	1.2	1.46	0.0638651
Protein	0.78	1.01	1.28	0.971399	0.69	0.97	1.36	0.84791
Fat	0.73	0.96	1.27	0.780799	0.59	0.88	1.29	0.506766
Carbohydrates	0.66	0.89	1.19	0.420781	0.58	0.87	1.31	0.494661
Fiber	0.67	0.8	0.96	0.0146114	0.71	0.91	1.16	0.432548
Soluble fiber	0.68	0.81	0.98	0.0262437	0.73	0.94	1.22	0.6592
Insoluble fiber	0.68	0.81	0.97	0.0213971	0.69	0.89	1.13	0.337195
AHEI	0.75	0.86	0.98	0.0245905	0.76	0.92	1.12	0.394665
MDS	0.87	0.9997	1.14	0.997586	0.94	1.14	1.39	0.193959
Disease/Risk Factor	Lower CI	OR	Upper CI	p-value	Lower CI2	OR2	Upper CI2	p-value
BMI	1.21	1.34	1.49	2.68938e-08	1.1	1.27	1.47	0.00139225
WC	1.27	1.43	1.61	1.53865e-09	1.11	1.31	1.54	0.00125377
HDL-c	0.79	0.88	0.98	0.0187756	0.85	0.99	1.16	0.883549
LDL-c	0.84	0.94	1.04	0.235264	0.95	1.1	1.27	0.216962
Total cholesterol	0.85	0.94	1.05	0.249764	0.94	1.09	1.27	0.230678
Triglycerides	1.16	1.29	1.43	3.50695e-06	0.96	1.12	1.3	0.152641
Diabetes
Prediabetes	1.044	1.32	1.68	0.0205149	0.91	1.25	1.74	0.173461
Undetected	1.47	2.45	4.07	0.0005684	0.64	1.37	2.94	0.416833
Prevalent T2DM	1.28	1.85	2.67	0.0009819	0.68	1.17	2.01	0.564385
Other/Unknown	0.96	1.67	2.9	0.0710132	0.69	1.51	3.3	0.297057
Hypterension
Controlled	1.05	1.36	1.76	0.018605	0.82	1.18	1.7	0.368203
Uncontrolled	1.23	1.85	2.78	0.0029183	0.74	1.33	2.37	0.339056
Untreated	0.57	0.98	1.66	0.931018	0.72	1.36	2.58	0.342234
Undetected	0.59	1.11	2.1	0.738497	0.27	0.73	1.94	0.52517
#VALUE!
AHEI, Alternate Healthy Eating Index; MDS, Mediterranean Diet Score; SSB, sugar-sweetened beverages; HTN, hypertension; T2DM, Type 2 diabetes mellitus
*p-value <0.00128 considered significant after Bonferroni correction
Enterotype reference level = Ruminococcus
Odds ratios for continuous variables are given per SD;
Reference categories for diabetes and hypertension models are normal blood glucose and normal blood pressure, respectively.
